# Supplementary material for: Disruption of CCL2 in Mesenchymal Stem Cells as an Anti-Tumor Approach against Prostate Cancer
Source: Cancers (Basel). 2023 Jan 10;15(2):441. doi: 10.3390/cancers15020441 (PMC9857005; doi:10.3390/cancers15020441)
Supplement: Supplementary file 1 [file cancers-15-00441-s001.zip]

Archive with 1 entries (1 files):
- cancers-2117323-supplementary.pdf
